# Supplementary material for: Fine Tuning of the Mechanical Properties of Bio-Based PHB/Nanofibrillated Cellulose Biocomposites to Prevent Implant Failure Due to the Bone/Implant Stress Shielding Effect
Source: Polymers (Basel). 2023 Mar 14;15(6):1438. doi: 10.3390/polym15061438 (PMC10051535; doi:10.3390/polym15061438)
Supplement: Supplementary file 1 [file polymers-15-01438-s001.zip]

Archive with 1 entries (1 files):
- polymers-2222617-supplementary.pdf
